# Supplementary material for: Efficient Detection of the Alternative Spliced Human Proteome Using Translatome Sequencing
Source: Front Mol Biosci. 2022 Jun 2;9:895746. doi: 10.3389/fmolb.2022.895746 (PMC9201276; doi:10.3389/fmolb.2022.895746)
Supplement: Supplementary file 3 [file DataSheet1.xlsx]

## Sheet: Supplementary Table S1
Supplementary Table S1. Novel Protein Isoforms List.
Protein name	Peptide name	Peptide UUID (corresponding to spectrums )	Peptide Sequence (FDR 0.01)	PSM Score (FDR 0.01 )	Peptide Sequence (FDR 0.001)	PSM Score ( FDR 0.001 )
MYRF_ORF_1	MYRF_ORF_1	0378fc19-fe38-4335-8d11-a4c5634d2ecc_MYRF_ORF_1	TEEDLVDTDGSSQSFGTTQLR	0.029382	TEEDLVDTDGSSQSFGTTQLR	0.229956
EIF3H_ORF_1	EIF3H_ORF_1	0a63bd4a-082f-4e6a-a17e-b13f265019b1_EIF3H_ORF_1	QVQLDGLSNLR	0.273396	N/A	N/A
KIF21A_ORF_0	KIF21A_ORF_0_9	142d5823-6bc6-449d-be03-20e2a76f3003_KIF21A_ORF_0_9	QGLLNPFPASK	0.000936944	QGLLNPFPASK	0.0118151
TJP1_ORF_2	TJP1_ORF_2	14de2e47-45c3-4c8b-b977-1083d5aee360_TJP1_ORF_2	LPHCASMTPDGDPK (3, Carbamidomethyl[C])	0.107345	N/A	N/A
ARHGEF4_ORF_2	ARHGEF4_ORF_2_1	230dce45-03d5-4d62-9040-b7c4224797f9_ARHGEF4_ORF_2_1	EQALQGLSEFK	0.00519893	EQALQGLSEFK	0.0544296
	ARHGEF4_ORF_2_3	230dce45-03d5-4d62-9040-b7c4224797f9_ARHGEF4_ORF_2_3*	AATVSHCGPGAEEGEQGPGGAGGR (7, Carbamidomethyl[C])	0.344414	N/A	N/A
LGALS4_ORF_0#	LGALS4_ORF_0	2ad8b770-d5d0-4a96-9aca-3dcdf99631d5_LGALS4_ORF_0*	VVVNGNPFYEYGHRLPLQMVTHLQVDGDLQLQSLNFLGGQPLRPQGPPMMPPYPTMEGPPTFNPPVPYFGR	0.228114	N/A	N/A
PHF10_ORF_0	PHF10_ORF_0_1	2db6834c-bdaf-464d-9f3c-acad02d60b74_PHF10_ORF_0_1	AAAAAAAAAAAAAAGTR	3.45e-06	AAAAAAAAAAAAAAGTR	0.000326077
	PHF10_ORF_0_2	2db6834c-bdaf-464d-9f3c-acad02d60b74_PHF10_ORF_0_2	GALGLMAAAAGPGAALSPR	0.0453779	GALGLMAAAAGPGAALSPR	0.154761
MPRIP_ORF_0	MPRIP_ORF_0_1	488810e4-13ce-4650-9dfe-6057bc365e7b_MPRIP_ORF_0_1	ENQELNAHNQVLLR	0.000370525	ENQELNAHNQVLLR	0.00185203
	MPRIP_ORF_0_2	488810e4-13ce-4650-9dfe-6057bc365e7b_MPRIP_ORF_0_2	QYATLADVPK	0.0101262	QYATLADVPK	0.0368775
	MPRIP_ORF_0_3	488810e4-13ce-4650-9dfe-6057bc365e7b_MPRIP_ORF_0_3	YSCPESPSQELGGPLPSPGPR (3, Carbamidomethyl[C])	0.0272496	YSCPESPSQELGGPLPSPGPR	0.203885
NCOR2_ORF_0	NCOR2_ORF_0_9	502c1546-bc80-4b5b-8a1b-2721ce1a42b6_NCOR2_ORF_0_9	NEPEYNLSQPGTELFNMPALTGTGGGGK	0.0171927	NEPEYNLSQPGTELFNMPALTGTGGGGK	0.156311
HLA-H_ORF_2	HLA-H_ORF_2_1	50f5497b-53b0-44a5-96a9-86759cc493dd_HLA-H_ORF_2_1	GGSYSQAASSDSAQGSDVSLTACK (24, Carbamidomethyl[C])	2.61e-05	GGSYSQAASSDSAQGSDVSLTACK	0.00264808
	HLA-H_ORF_2_2	50f5497b-53b0-44a5-96a9-86759cc493dd_HLA-H_ORF_2_2	KGGSYSQAASSDSAQGSDVSLTACKV (25, Carbamidomethyl[C])	0.000167182	KGGSYSQAASSDSAQGSDVSLTACKV	0.00208296
	HLA-H_ORF_2_3	50f5497b-53b0-44a5-96a9-86759cc493dd_HLA-H_ORF_2_3	KGGSYSQAASSDSAQGSDVSLTACK (25, Carbamidomethyl[C])	0.000444365	KGGSYSQAASSDSAQGSDVSLTACK	0.0165767
	HLA-H_ORF_2_4	50f5497b-53b0-44a5-96a9-86759cc493dd_HLA-H_ORF_2_4	GGSYSQAASSDSAQGSDVSLTACKV (24, Carbamidomethyl[C])	0.140477	N/A	N/A
TNK2_ORF_1	TNK2_ORF_1_2	53c1baee-50d2-4721-8435-4b1ed626a560_TNK2_ORF_1_2	LQMLQAMVHGVTTEECQAALQCHGWSVQR (17; 23, Carbamidomethyl[C])	0.0687584	LQMLQAMVHGVTTEECQAALQCHGWSVQR	0.237744
HMGA1_ORF_0	HMGA1_ORF_0	56ceec8d-e3af-49b6-8231-218aa7a1a1c4_HMGA1_ORF_0	KQPPEPSEVPTPK	0.0060372	KQPPEPSEVPTPK	0.0601375
STK38_ORF_0	STK38_ORF_0	632c5373-3f04-4494-9e69-c7bcbd5aa06c_STK38_ORF_0	SLDDTSNFDEFPESDLLKPTDAFLGDTPPHPK	0.141424	N/A	N/A
UBL4A_ORF_0	UBL4A_ORF_0_1	635d7bcc-5546-4446-97e1-dd4806f47a53_UBL4A_ORF_0_1	ATPTAVEEEEPLDLSLADGK	5.94e-06	ATPTAVEEEEPLDLSLADGK	0.000314781
SCAMP3_ORF_0	SCAMP3_ORF_0	6425ac44-a04e-4514-871c-c4c3966bf193_SCAMP3_ORF_0	DGGNPFAEPSELDNPFQASAAAATAELLK	6.23e-07	DGGNPFAEPSELDNPFQASAAAATAELLK	7.35236e-05
PLEC_ORF_0	PLEC_ORF_0_12	68717080-ef6e-40c8-a059-58cc32ad718f_PLEC_ORF_0_12	RMEEEEMQTVQQEQLLQETQALQQSFLSEK (7, Oxidation[M]）	0.0064458	RMEEEEMQTVQQEQLLQETQALQQSFLSEK（7,Oxidation[M]）	0.0613136
	PLEC_ORF_0_3	68717080-ef6e-40c8-a059-58cc32ad718f_PLEC_ORF_0_3	RMEEEEMQTVQQEQLLQETQALQQSFLSEK	4.82e-06	RMEEEEMQTVQQEQLLQETQALQQSFLSEK	0.000330564
	PLEC_ORF_0_4	68717080-ef6e-40c8-a059-58cc32ad718f_PLEC_ORF_0_4	MEEEEMQTVQQEQLLQETQALQQSFLSEK	9.67264e-06	MEEEEMQTVQQEQLLQETQALQQSFLSEK	0.00084823
	PLEC_ORF_0_8	68717080-ef6e-40c8-a059-58cc32ad718f_PLEC_ORF_0_8	MEEEEMQTVQQEQLLQETQALQQSFLSEK (1, Oxidation[M])	0.00183102	MEEEEMQTVQQEQLLQETQALQQSFLSEK（1,Oxidation[M]）	0.202667
CLASRP_ORF_0	CLASRP_ORF_0_4	7430a9a0-4994-4778-8f0d-82c007641f34_CLASRP_ORF_0_4	ASLGYTYEDSTVAEVEK	0.0340405	ASLGYTYEDSTVAEVEK	0.121926
SCLY_ORF_2	SCLY_ORF_2	78feb568-08da-44c3-a909-f44fa185f148_SCLY_ORF_2	PGSSGAGMEAAVAPGR	0.000222451	PGSSGAGMEAAVAPGR	0.00248978
HNRNPL_ORF_0	HNRNPL_ORF_0_1	7c2d8540-40af-4645-8aab-69160c336310_HNRNPL_ORF_0_1	QPPLLGDHPAEYGEGR	4.84e-06	QPPLLGDHPAEYGEGR	0.000294974
TAF8_ORF_0	TAF8_ORF_0_2	7f5ba327-41b3-439b-9138-c3d3505a04ee_TAF8_ORF_0_2	TPVSDEALGLR	0.020434	TPVSDEALGLR	0.152179
KIF16B_ORF_0	KIF16B_ORF_0_1	833a01f2-0478-4011-9370-f75003b78c16_KIF16B_ORF_0_1	QSLVQFPDQMLK	0.000363485	QSLVQFPDQMLK	0.00724264
	KIF16B_ORF_0_2	833a01f2-0478-4011-9370-f75003b78c16_KIF16B_ORF_0_2	VLCLVLSEGLSHEER (3, Carbamidomethyl[C])	0.000502471	VLCLVLSEGLSHEER	0.0253475
	KIF16B_ORF_0_4	833a01f2-0478-4011-9370-f75003b78c16_KIF16B_ORF_0_4	VGSSESEAAGSLRPAEGAAPYR	0.00891849	VGSSESEAAGSLRPAEGAAPYR	0.0389686
	KIF16B_ORF_0_5	833a01f2-0478-4011-9370-f75003b78c16_KIF16B_ORF_0_5	ASCSAPQSVLASEFYSEQQGEEELDAK (3, Carbamidomethyl[C])	0.017085	ASCSAPQSVLASEFYSEQQGEEELDAK	0.127665
	KIF16B_ORF_0_7	833a01f2-0478-4011-9370-f75003b78c16_KIF16B_ORF_0_7	QFCPAWYLDPLLPR (3, Carbamidomethyl[C])	0.0895396	QFCPAWYLDPLLPR	0.230997
	KIF16B_ORF_0_8	833a01f2-0478-4011-9370-f75003b78c16_KIF16B_ORF_0_8*	LSFLNESNTDDAEDFQSQSENFSELMTHK	0.253873	N/A	N/A
	KIF16B_ORF_0_9	833a01f2-0478-4011-9370-f75003b78c16_KIF16B_ORF_0_9*	DATDTSSLLK	0.335396	N/A	N/A
TXNRD2_ORF_0	TXNRD2_ORF_0_1	842dc850-db23-48cc-84b5-c80a255c50e9_TXNRD2_ORF_0_1	RLPDGQLQVTWEDSTTGK	4.6e-06	RLPDGQLQVTWEDSTTGK	0.000508814
	TXNRD2_ORF_0_2	842dc850-db23-48cc-84b5-c80a255c50e9_TXNRD2_ORF_0_2	GFDQQMSSMVLEHMASHGTR	1.61e-05	GFDQQMSSMVLEHMASHGTR	0.00186673
	TXNRD2_ORF_0_3	842dc850-db23-48cc-84b5-c80a255c50e9_TXNRD2_ORF_0_3	EATSVPHLYALGDVVEGRPELTPLALMAGR	0.000157602	EATSVPHLYALGDVVEGRPELTPLALMAGR	0.000659308
	TXNRD2_ORF_0_4	842dc850-db23-48cc-84b5-c80a255c50e9_TXNRD2_ORF_0_4	CGASYAQVMR (1, Carbamidomethyl[C])	0.000353858	CGASYAQVMR	0.00678293
	TXNRD2_ORF_0_5	842dc850-db23-48cc-84b5-c80a255c50e9_TXNRD2_ORF_0_5	TVGLHPTCSEEVVK (8, Carbamidomethyl[C])	0.00183025	TVGLHPTCSEEVVK	0.0121975
	TXNRD2_ORF_0_6	842dc850-db23-48cc-84b5-c80a255c50e9_TXNRD2_ORF_0_6	AGVDTSPDTQK	0.00493061	AGVDTSPDTQK	0.0359848
TXNRD2_ORF_2	TXNRD2_ORF_2_1	842dc850-db23-48cc-84b5-c80a255c50e9_TXNRD2_ORF_2_1	LMHQAALLGGLLQDAPNYGWEVAQPVPHDWR	1.16e-06	LMHQAALLGGLLQDAPNYGWEVAQPVPHDWR	0.000189141
	TXNRD2_ORF_2_2	842dc850-db23-48cc-84b5-c80a255c50e9_TXNRD2_ORF_2_2	ASFVDEHTVCGVAK (10, Carbamidomethyl[C])	1.44e-06	ASFVDEHTVCGVAK	2e-05
	TXNRD2_ORF_2_3	842dc850-db23-48cc-84b5-c80a255c50e9_TXNRD2_ORF_2_3	ELLLSADHLLLATGGR	2.3e-06	ELLLSADHLLLATGGR	0.000196039
	TXNRD2_ORF_2_4	842dc850-db23-48cc-84b5-c80a255c50e9_TXNRD2_ORF_2_4	MAEAVQNHVK	0.000912718	MAEAVQNHVK	0.0053933
	TXNRD2_ORF_2_7	842dc850-db23-48cc-84b5-c80a255c50e9_TXNRD2_ORF_2_7	ELLLSADHLLLATGGRPR	0.152143	N/A	N/A
GAPDH_ORF_1	GAPDH_ORF_1	86a335f1-d2b4-4d19-8f5b-dfdafabebc5d_GAPDH_ORF_1	YMAENGKLVLNGNPLTLFQER (2, Oxidation[M]）	0.118485	YMAENGKLVLNGNPLTLFQER	0.130286
PON2_ORF_0	PON2_ORF_0_1	8d50f3a4-726b-4d45-af4d-061cf0aecb81_PON2_ORF_0_1	APPTELLARPER	0.00429517	APPTELLARPER	0.030709
BPTF_ORF_1	BPTF_ORF_1_2	92cb1b0a-6b0b-4055-9d58-2e482dd78f8e_BPTF_ORF_1_2	AQEGSSEELYCLCR (11; 13, Carbamidomethyl[C])	0.0010678	AQEGSSEELYCLCR	0.00766824
	BPTF_ORF_1_4	92cb1b0a-6b0b-4055-9d58-2e482dd78f8e_BPTF_ORF_1_4	TPYDESQFYLGCDR (13, Carbamidomethyl[C])	0.00195703	TPYDESQFYLGCDR	0.0115776
APOBEC3B_ORF_1#	APOBEC3B_ORF_1	96188e31-f11d-4a9b-8144-a3d7c073911a_APOBEC3B_ORF_1*	ETEGWASVSK	0.0549082	ETEGWASVSK	0.145611
TPRXL_ORF_2	TPRXL_ORF_2_1	97703fbe-fb1f-4e88-b8e1-7b2ccf09f094_TPRXL_ORF_2_1	QELAEMLNLR	0.00555443	QELAEMLNLR	0.0411741
	TPRXL_ORF_2_3	97703fbe-fb1f-4e88-b8e1-7b2ccf09f094_TPRXL_ORF_2_3	QQEVLENHFKEEQYPDYDTR	0.0251408	QQEVLENHFKEEQYPDYDTR	0.0920648
	TPRXL_ORF_2_4	97703fbe-fb1f-4e88-b8e1-7b2ccf09f094_TPRXL_ORF_2_4*	EEQYPDYDTR	0.0640547	EEQYPDYDTR	0.245159
PSIP1_ORF_1	PSIP1_ORF_1_9	9a89e8a2-6fea-41a7-8afa-b31a8353f23d_PSIP1_ORF_1_9	KQEEQMETEHLNPVTEK	0.00873235	KQEEQMETEHLNPVTEK	0.082752
PDE4DIP_ORF_0	PDE4DIP_ORF_0_8	9eb4687a-0921-4199-ad60-d62ccdf87ba2_PDE4DIP_ORF_0_8	LETLAALGGGELESVR	0.000191824	LETLAALGGGELESVR	0.00540791
ELMSAN1_ORF_1	ELMSAN1_ORF_1_4	9f580cff-ef97-4fc8-8dbd-93b2b9743816_ELMSAN1_ORF_1_4	EAAAAAAAAHQQALR	6.23e-05	EAAAAAAAAHQQALR	0.000405226
ASPH_ORF_0	ASPH_ORF_0	a600aef5-f9ad-4ff8-b437-5fe0186e7b3a_ASPH_ORF_0	EQLQSLLHEMVHAEHETEHSYHVEETDSSEPVVEDER	2.71e-07	EQLQSLLHEMVHAEHETEHSYHVEETDSSEPVVEDER	1.67e-05
AP1M2_ORF_1#	AP1M2_ORF_1	aefe2b91-834d-4662-afb4-483d999c75e5_AP1M2_ORF_1*	QCRHAAGGGSR (2, Carbamidomethyl[C])	0.251268	N/A	N/A
PRRC2C_ORF_1	PRRC2C_ORF_1_37	b224e4b2-9d5f-4d57-8979-1183e1a00a2b_PRRC2C_ORF_1_37	MTQPFPTQFAPQK	0.0329178	MTQPFPTQFAPQK	0.205787
PCBP2_ORF_0	PCBP2_ORF_0_1	b830049d-ac27-4d19-b25f-331b420d547e_PCBP2_ORF_0_1	PSSSPVLFAGGQLTK	3.51e-06	PSSSPVLFAGGQLTK	0.000219184
	PCBP2_ORF_0_2	b830049d-ac27-4d19-b25f-331b420d547e_PCBP2_ORF_0_2	PKPSSSPVLFAGGQLTK	0.0028815	PKPSSSPVLFAGGQLTK	0.0258056
DNMT1_ORF_1	DNMT1_ORF_1	c08f210c-a7fa-4b40-acae-8fb2bf90a619_DNMT1_ORF_1	GVCSCVEGGSSGK (3; 5, Carbamidomethyl[C])	0.0189359	GVCSCVEGGSSGK	0.0943066
MACF1_ORF_0	MACF1_ORF_0_20	c313ece0-48f6-4d66-a152-210c67b5a688_MACF1_ORF_0_20	DSHSPDLQLPTPEVLPSSGSK	0.0127519	DSHSPDLQLPTPEVLPSSGSK	0.128642
HNRNPAB_ORF_2#	HNRNPAB_ORF_2	c32a27bd-316e-4bbb-b639-7733640591e2_HNRNPAB_ORF_2*	MSEAGEEQPMETTGATENGHEAVPEGESPAGAGTGAAAGAGGATAAPPSGNQNGAEGDQLNASKNEEDAGS (11, Oxidation[M]）	0.237736	N/A	N/A
EEF1AKMT2_ORF_0	EEF1AKMT2_ORF_0_2	c45e0084-349c-4db7-bcae-1d620355efaa_EEF1AKMT2_ORF_0_2	SGNSVAALVFQK	0.00698188	SGNSVAALVFQK	0.0872488
FLNA_ORF_1	FLNA_ORF_1	d3ca5b5c-4266-41c5-b34c-595b8b545cdb_FLNA_ORF_1	FADQHVPELSLQDMTAQVTSPSGK	0.000572772	FADQHVPELSLQDMTAQVTSPSGK	0.00751091
MET_ORF_0#	MET_ORF_0	e4dd6293-cbc8-4f6a-94ad-e8428ab33492_MET_ORF_0*	EASVLMLFSGLK	0.240013	N/A	N/A
FARP2_ORF_0	FARP2_ORF_0_1	e6426579-d099-4f68-b5c6-351bfd07ec53_FARP2_ORF_0_1	NSQSENSSLNNMPLR	9.78e-06	NSQSENSSLNNMPLR	0.000432931
	FARP2_ORF_0_11	e6426579-d099-4f68-b5c6-351bfd07ec53_FARP2_ORF_0_11	LLGPSETSSLR	0.0289362	LLGPSETSSLR	0.110129
	FARP2_ORF_0_14	e6426579-d099-4f68-b5c6-351bfd07ec53_FARP2_ORF_0_14	NLTPGEQLDKNPS	0.0940268	N/A	N/A
PCBP2_ORF_1	PCBP2_ORF_1	e65fee4b-8fcd-4f46-894e-aa6e2b906556_PCBP2_ORF_1	YSTGSDSASFPHTTPSMCLNPDLEGPPLELTK (19, Carbamidomethyl[C])	0.000223528	YSTGSDSASFPHTTPSMCLNPDLEGPPLELTK	0.00226593
CDV3_ORF_0	CDV3_ORF_0_1	e6e008d3-0620-40c7-9c6d-58b5f0f6c2cd_CDV3_ORF_0_1	VQAMQLSEKEEDDNEKR	1.99e-05	VQAMQLSEKEEDDNEKR	0.000815177
	CDV3_ORF_0_2	e6e008d3-0620-40c7-9c6d-58b5f0f6c2cd_CDV3_ORF_0_2	VQAMQLSEKEEDDNEK	0.000195021	VQAMQLSEKEEDDNEK	0.00159534
PLEKHA7_ORF_0	PLEKHA7_ORF_0_1	e6eee168-608d-4ee1-87d0-23599764a4bf_PLEKHA7_ORF_0_1	YVELDPEEPPSLEELQAR	0.00219042	YVELDPEEPPSLEELQAR	0.03185
	PLEKHA7_ORF_0_2	e6eee168-608d-4ee1-87d0-23599764a4bf_PLEKHA7_ORF_0_2	VQAMPVTELDLEPQDYDLDLSR	0.00332038	VQAMPVTELDLEPQDYDLDLSR	0.025392
HUWE1_ORF_0	HUWE1_ORF_0_4	ef15e69e-73b7-4eb3-b8ed-c853e03d1389_HUWE1_ORF_0_4	QLEAEADALLQMSESSQSEASVR	9.2e-08	QLEAEADALLQMSESSQSEASVR	2.07e-05
CHD3_ORF_1	CHD3_ORF_1_1	f13a62d3-52fa-4ae9-80e0-d3a776ce85d9_CHD3_ORF_1_1	LTGSQACPSPR (8, Carbamidomethyl[C])	0.00827481	LTGSQACPSPR	0.0868776
TES_ORF_0	TES_ORF_0	f341d830-b131-41f4-84ad-b36831ca0d04_TES_ORF_0	TQYVCQGCHNALDPEVQR (6; 9, Carbamidomethyl[C])	0.00300095	TQYVCQGCHNALDPEVQR	0.0204927
ZNF598_ORF_1	ZNF598_ORF_1_7	f414bf9c-8b48-400a-b2d1-4c729292d432_ZNF598_ORF_1_7	AEGPVAVVVNGHMEGPAPAR	0.000168889	AEGPVAVVVNGHMEGPAPAR	0.00350396
SART3_ORF_1	SART3_ORF_1_1	ffff6bd8-9141-4113-bd01-d4b9eee65a2f_SART3_ORF_1_1	PVAGFLSPFDR	0.000263522	PVAGFLSPFDR	0.00477246
	SART3_ORF_1_2	ffff6bd8-9141-4113-bd01-d4b9eee65a2f_SART3_ORF_1_2	EQTFDSQLEK	0.0134933	EQTFDSQLEK	0.0815808
#: This means that the novel protein isoform has evidence of translation, but the quality of protein identification is low (less than one high-quality MS spectra).
*: It means that this peptide has a low signal-to-noise ratio or less number of b, y ion.
N/A: It means that the peptide is not certified under the control of this protein-level and peptide-level FDR.
The Naming Rule of Peptide UUID.
Each peptide UUID consists of the following parts, separated by '_' . We take '142d5823-6bc6-449d-be03-20e2a76f3003_KIF21A_ORF_0_9' as an example.
Novel isoforms UUID (Produced by FLAIR analysis pipeline.）		142d5823-6bc6-449d-be03-20e2a76f3003
Gene symbol		KIF21A
Translation frame		ORF_0
Peptide ID ( In order to distinguish multiple peptides from the same protein, and if no number means that only one peptide is identified.)		9

## Sheet: Supplementary Table S2
Supplementary Table S2. Identifications under protein-level and peptide-level FDR<0.01 and FDR<0.001.
	FDR 0.01	FDR 0.001
Total number of PSM	436078	339574
PSM number of novel protein isoform	84	71
Total number of protein isoforms	6766	6730
Total number of novel protein isoforms	50	43
